# Supplementary material for: Streptococcus agalactiae Serotype Ia ST7 CC1 in Farmed Nile Tilapia in Latin America: Age-Dependent Disease Expression and Antimicrobial Susceptibility of an Emerging Clonal Lineage
Source: Pathogens. 2026 May 18;15(5):545. doi: 10.3390/pathogens15050545 (PMC13209410; doi:10.3390/pathogens15050545)
Supplement: Supplementary file 1 [file pathogens-15-00545-s001.zip]

Archive with 1 entries (1 files):
- pathogens-4294285-supplementary.pdf
